# Supplementary material for: Mild Paravalvular Leak May Pose an Increased Thrombogenic Risk in Transcatheter Aortic Valve Replacement (TAVR) Patients-Insights from Patient Specific In Vitro and In Silico Studies
Source: Bioengineering (Basel). 2023 Feb 1;10(2):188. doi: 10.3390/bioengineering10020188 (PMC9952825; doi:10.3390/bioengineering10020188)
Supplement: Supplementary file 1 [file bioengineering-10-00188-s001.zip]

Archive with 7 entries (7 files):
- bioengineering-2164464-supplementary.pdf
- Sup Fig 1.TIF
- Sup Fig 2.TIF
- Sup Fig 3.TIF
- Sup Fig 4.TIF
- Sup Fig 5.TIF
- Sup Fig 6.tif
